# Supplementary material for: Combination of E- and NS1-Derived DNA Vaccines: The Immune Response and Protection Elicited in Mice against DENV2
Source: Viruses. 2022 Jun 30;14(7):1452. doi: 10.3390/v14071452 (PMC9323404; doi:10.3390/v14071452)
Supplement: Supplementary file 1 [file viruses-14-01452-s001.zip]

Archive with 4 entries (4 files):
- Figure S1-S3.pdf
- Figure S4.pdf
- Supplementary Material_Legends.pdf
- TableS1.xlsx
