# Supplementary material for: Combination of E- and NS1-Derived DNA Vaccines: The Immune Response and Protection Elicited in Mice against DENV2
Source: Viruses. 2022 Jun 30;14(7):1452. doi: 10.3390/v14071452 (PMC9323404; doi:10.3390/v14071452)
Supplement: Supplementary file 1 [file viruses-14-01452-s001.zip › TableS1.xlsx]

## Sheet: Blank#2(F3-F4)
Locus	Length	#Unique Pep	MolWt	SeqCount	SC	SC Unique	NSAF	Coverage	Ptn Score	Description
contaminant_KERATIN05	471	1	51481.4	1	13	13	0.392218	0.0786	-0.158
contaminant_CEBG_MOUSE	150	0	16371.6	1	2	0	0.189472	0.08	-0.192	CCAAT/ENHANCER BINDING PROTEIN GAMMA (C/EBP GAMMA) (IMMUNOGLOBULIN...
contaminant_A36673	218	0	23289.2	1	2	0	0.13037	0.055	-0.192	immunoglobulin enhancer-binding protein 1 - mouse (fragment)
contaminant_I51338	116	1	12678.1	1	1	1	0.122503	0.0948	-0.368	immunoglobulin light chain C region - little skate (fragment)
contaminant_INT-STD1	607	3	69207.4	3	4	4	0.0936433	0.056	-0.067	BSA
contaminant_KERATIN13	643	2	65436.5	2	2	2	0.0442002	0.0404	-0.369
contaminant_IGA3_HAEIN	1545	1	170506	1	3	3	0.027593	0.0039	-0.51	IMMUNOGLOBULIN A1 PROTEASE PRECURSOR (EC 3.4.21.72) (IGA1 PROTEASE)....

## Sheet: pcTPANS1(F3-F4)
Locus	Length	#Unique Pep	MolWt	SeqCount	SC	SC Unique	NSAF	Coverage	Ptn Score	Description
TPA_NS1_377aa_DENV2	377	87	42524.9	87	627	627	0.263705	0.8382	206.646
contaminant_UBIQUITIN08	76	8	8541.6	8	47	47	0.0980567	0.7763	15.711
contaminant_KERATIN03	593	47	59464.9	56	320	290	0.0855635	0.6138	153.875
contaminant_INT-STD1	607	55	69207.4	55	241	241	0.0629537	0.7068	147.883	BSA
contaminant_KERATIN13	643	40	65436.5	53	251	192	0.061895	0.5163	138.899
contaminant_KERATIN22	645	44	65807.4	63	215	149	0.0528533	0.8217	165.242
contaminant_KERATIN02	622	57	61931.8	58	200	197	0.0509839	0.6897	163.29
contaminant_KERATIN21	357	2	39176.6	32	85	2	0.0377523	0.5154	64.893
contaminant_KERATIN17	590	21	62405.1	45	115	35	0.0309057	0.4644	93.931
contaminant_KERATIN05	471	11	51481.4	34	82	23	0.0276049	0.5881	74.674
contaminant_KERATIN18	562	7	59767.2	35	76	9	0.0214422	0.4395	70.185
contaminant_KERATIN08	469	8	50449.7	25	59	13	0.0199468	0.3817	51.132
contaminant_KERATIN20	483	1	53697.1	16	58	1	0.0190403	0.1511	28.198
contaminant_KERATIN12	431	6	47927	23	44	6	0.0161871	0.3341	37.444
contaminant_GR78_MESAU	654	0	72316.4	23	49	0	0.0118799	0.3318	55.916	78 KD GLUCOSE REGULATED PROTEIN PRECURSOR (GRP 78) (IMMUNOGLOBULIN...
contaminant_GR78_HUMAN	653	1	72053.2	23	48	2	0.0116552	0.3185	54.091	78 KD GLUCOSE REGULATED PROTEIN PRECURSOR (GRP 78) (IMMUNOGLOBULIN...
contaminant_GR78_RAT	654	0	72284.4	22	48	0	0.0116374	0.3318	55.854	78 KD GLUCOSE REGULATED PROTEIN PRECURSOR (GRP 78) (IMMUNOGLOBULIN...
contaminant_GR78_MOUSE	655	0	72358.5	22	48	0	0.0116196	0.3313	55.854	78 KD GLUCOSE REGULATED PROTEIN PRECURSOR (GRP 78) (IMMUNOGLOBULIN...
contaminant_KERATIN14	638	2	65812.1	16	41	2	0.0101896	0.1113	27.631
contaminant_KERATIN07	473	1	50864.8	12	30	2	0.0100566	0.1945	24.323
contaminant_KERATIN15	629	0	64453.6	13	36	0	0.009075	0.0811	22.696
contaminant_KERATIN19	468	0	51154.2	6	24	0	0.0081313	0.0897	11.472
contaminant_KERATIN06	456	1	49119	8	23	1	0.0079975	0.1053	14.603
contaminant_KERATIN04	458	0	49595.4	6	18	0	0.0062316	0.0786	16.342
contaminant_KERATIN10	400	1	44061.1	6	15	1	0.005946	0.1025	9.434
contaminant_KERATIN16	534	1	57211.9	7	20	1	0.0059386	0.0805	10.428
contaminant_GR78_PIG	200	0	21677.4	4	7	0	0.0055496	0.205	7.853	78 KD GLUCOSE REGULATED PROTEIN (GRP 78) (IMMUNOGLOBULIN HEAVY...
contaminant_BASI_MOUSE	273	2	29638	2	7	7	0.0040656	0.0659	8.189	BASIGIN PRECURSOR (BASIC IMMUNOGLOBULIN SUPERFAMILY) (MEMBRANE...
contaminant_INT-STD4	259	4	28942.7	4	6	6	0.0036732	0.2857	8.144	CAH-II
contaminant_INT-STD2	385	6	42704.5	6	8	8	0.0032947	0.213	14.095	OVAL
contaminant_KERATIN11	424	1	48438.9	3	8	1	0.0029917	0.0259	5.733
contaminant_GR78_SCHPO	663	1	73018.3	4	12	5	0.0028699	0.0694	9.355	78 KD GLUCOSE REGULATED PROTEIN HOMOLOG PRECURSOR (GRP 78) (IMMUNOGLOBULIN...
contaminant_GR78_LYCES	666	0	73171.8	5	12	0	0.0028569	0.0556	13.33	78 KD GLUCOSE REGULATED PROTEIN HOMOLOG PRECURSOR (GRP 78) (IMMUNOGLOBULIN...
contaminant_GR78_MAIZE	467	0	51639.4	2	6	0	0.0020372	0.0364	7.469	IMMUNOGLOBULIN BINDING PROTEIN HOMOLOG B70 (HEAT SHOCK PROTEIN...
contaminant_GR73_TOBAC	168	0	18809.2	2	2	0	0.0018876	0.0536	3.355	78 KD GLUCOSE REGULATED PROTEIN HOMOLOG 3 (GRP 78-3) (IMMUNOGLOBULIN...
contaminant_GR78_YEAST	682	0	74404.3	5	8	0	0.0018599	0.066	10.907	78 KD GLUCOSE REGULATED PROTEIN HOMOLOG PRECURSOR (GRP 78) (IMMUNOGLOBULIN...
contaminant_KERATIN09	429	2	47879.5	3	5	2	0.001848	0.0629	4.856
contaminant_GR78_TOBAC	293	1	32304.3	3	3	1	0.0016235	0.0648	3.802	78 KD GLUCOSE REGULATED PROTEIN HOMOLOG 8 (GRP 78-8) (IMMUNOGLOBULIN...
contaminant_GR78_PLAFA	279	0	30620.8	2	2	0	0.0011366	0.0323	3.355	78 KD GLUCOSE REGULATED PROTEIN HOMOLOG (GRP 78) (IMMUNOGLOBULIN...
contaminant_GR71_TOBAC	290	0	31994.1	2	2	0	0.0010935	0.031	3.355	78 KD GLUCOSE REGULATED PROTEIN HOMOLOG 1 (GRP 78-1) (IMMUNOGLOBULIN...
contaminant_GR72_TOBAC	292	0	32222.2	2	2	0	0.001086	0.0308	3.355	78 KD GLUCOSE REGULATED PROTEIN HOMOLOG 2 (GRP 78-2) (IMMUNOGLOBULIN...
contaminant_GR78_KLULA	679	1	74383.9	2	4	1	0.0009341	0.025	3.567	78 KD GLUCOSE REGULATED PROTEIN HOMOLOG PRECURSOR (GRP 78) (IMMUNOGLOBULIN...
contaminant_UBIQUITIN02	1058	5	117697	5	5	5	0.0007493	0.0529	9.687
contaminant_UBIQUITIN11	1118	3	127426	3	5	5	0.0007091	0.0089	2.322
contaminant_GR78_PLAFO	655	0	72713.2	2	2	0	0.0004842	0.0137	3.355	78 KD GLUCOSE REGULATED PROTEIN HOMOLOG PRECURSOR (GRP 78) (IMMUNOGLOBULIN...

## Sheet: Blank#2(F7-F8)
Locus	Length	#Unique Pep	MolWt	SeqCount	SC	SC Unique	NSAF	Coverage	Ptn Score	Description
contaminant_CEBG_MOUSE	150	0	16371.6	1	2	0	0.284471	0.08	-0.164	CCAAT/ENHANCER BINDING PROTEIN GAMMA (C/EBP GAMMA) (IMMUNOGLOBULIN...
contaminant_A36673	218	0	23289.2	1	2	0	0.195737	0.055	-0.164	immunoglobulin enhancer-binding protein 1 - mouse (fragment)
contaminant_FCE2_MOUSE	331	2	37605.5	2	2	2	0.128914	0.0272	-0.676	LOW AFFINITY IMMUNOGLOBULIN EPSILON FC RECEPTOR (LYMPHOCYTE IGE...
contaminant_TRYPSIN	229	1	23959.6	1	1	1	0.0931673	0.0262	-0.491
contaminant_FCAR_HUMAN	287	1	32226.2	1	1	1	0.0743391	0.0418	-0.508	IMMUNOGLOBULIN ALPHA FC RECEPTOR PRECURSOR (IGA FC RECEPTOR) (CD89)....
contaminant_GR78_PLAFO	655	2	72713.2	2	2	2	0.065146	0.0275	-0.654	78 KD GLUCOSE REGULATED PROTEIN HOMOLOG PRECURSOR (GRP 78) (IMMUNOGLOBULIN...
TPA_NS1_377aa_DENV2	377	1	42524.9	1	1	1	0.0565923	0.0796	-0.286
	773	2	83816.6	2	2	2	0.0552013	0.022	-0.63	POLYMERIC-IMMUNOGLOBULIN RECEPTOR PRECURSOR (PLGR) (CONTAINS:...
contaminant_TFE2_HUMAN	654	1	67541	1	1	1	0.0326228	0.0138	-0.314	TRANSCRIPTION FACTOR E2-ALPHA (IMMUNOGLOBULIN ENHANCER BINDING...
contaminant_IGA3_HAEIN	1545	1	170506	1	1	1	0.0138093	0.0039	-0.548	IMMUNOGLOBULIN A1 PROTEASE PRECURSOR (EC 3.4.21.72) (IGA1 PROTEASE)....

## Sheet: pE1D2(F7-F8)
Locus	Length	#Unique Pep	MolWt	SeqCount	SC	SC Unique	NSAF	Coverage	Ptn Score	Description
contaminant_INT-STD1	607	145	69207.4	145	718	718	0.224431	0.7463	333.547	BSA
contaminant_UBIQUITIN08	76	8	8541.6	8	43	43	0.10735	0.7763	16.069
contaminant_KERATIN03	593	59	59464.9	72	233	201	0.0745501	0.6172	190.002
contaminant_KERATIN13	643	67	65436.5	83	233	186	0.0687531	0.5661	184.38
contaminant_KERATIN02	622	74	61931.8	75	194	191	0.0591778	0.717	216.946
contaminant_KERATIN22	645	46	65807.4	63	160	113	0.047066	0.7349	154.863
TPA_E80_DENV2	425	31	46880.6	31	85	85	0.037947	0.6682	82.73
contaminant_KERATIN21	357	2	39176.6	29	69	3	0.0366715	0.4902	60.504
contaminant_KERATIN17	590	15	62405.1	37	81	19	0.0260484	0.4119	77.813
contaminant_KERATIN05	471	6	51481.4	31	61	11	0.0245729	0.4628	63.023
contaminant_KERATIN18	562	6	59767.2	31	63	8	0.0212692	0.4324	63.511
contaminant_GR78_RAT	654	0	72284.4	32	73	0	0.0211784	0.4281	76.118	78 KD GLUCOSE REGULATED PROTEIN PRECURSOR (GRP 78) (IMMUNOGLOBULIN...
contaminant_GR78_MESAU	654	0	72316.4	32	73	0	0.0211784	0.4281	76.118	78 KD GLUCOSE REGULATED PROTEIN PRECURSOR (GRP 78) (IMMUNOGLOBULIN...
contaminant_GR78_MOUSE	655	0	72358.5	32	73	0	0.021146	0.4275	76.118	78 KD GLUCOSE REGULATED PROTEIN PRECURSOR (GRP 78) (IMMUNOGLOBULIN...
contaminant_KERATIN08	469	9	50449.7	26	51	11	0.0206322	0.4136	54.615
contaminant_GR78_HUMAN	653	0	72053.2	31	67	0	0.0194674	0.4012	72.971	78 KD GLUCOSE REGULATED PROTEIN PRECURSOR (GRP 78) (IMMUNOGLOBULIN...
contaminant_KERATIN20	483	1	53697.1	17	46	1	0.01807	0.1077	30.76
contaminant_KERATIN12	431	0	47927	19	33	0	0.0145273	0.2529	35.853
contaminant_GR78_PIG	200	0	21677.4	6	14	0	0.0132814	0.34	13.573	78 KD GLUCOSE REGULATED PROTEIN (GRP 78) (IMMUNOGLOBULIN HEAVY...
contaminant_KERATIN19	468	1	51154.2	11	25	2	0.0101354	0.0897	18.489
contaminant_KERATIN07	473	1	50864.8	11	25	1	0.0100283	0.1945	24.007
contaminant_KERATIN14	638	1	65812.1	13	28	1	0.0083269	0.0846	21.889
contaminant_KERATIN06	456	0	49119	7	20	0	0.0083217	0.1096	17.003
contaminant_KERATIN04	458	1	49595.4	8	20	1	0.0082854	0.0786	17.132
contaminant_KERATIN15	629	1	64453.6	11	26	2	0.0078428	0.089	20.48
contaminant_KERATIN16	534	2	57211.9	10	21	3	0.0074615	0.1011	15.301
contaminant_KERATIN10	400	1	44061.1	7	15	2	0.0071151	0.12	11.523
contaminant_INT-STD2	385	8	42704.5	8	13	13	0.0064066	0.2545	20.241	OVAL
contaminant_GR78_LYCES	666	1	73171.8	9	18	1	0.005128	0.0661	16.705	78 KD GLUCOSE REGULATED PROTEIN HOMOLOG PRECURSOR (GRP 78) (IMMUNOGLOBULIN...
contaminant_GR73_TOBAC	168	0	18809.2	2	4	0	0.0045175	0.0536	3.617	78 KD GLUCOSE REGULATED PROTEIN HOMOLOG 3 (GRP 78-3) (IMMUNOGLOBULIN...
contaminant_GR78_SCHPO	663	1	73018.3	6	15	6	0.0042926	0.0814	10.592	78 KD GLUCOSE REGULATED PROTEIN HOMOLOG PRECURSOR (GRP 78) (IMMUNOGLOBULIN...
contaminant_KERATIN09	429	3	47879.5	6	9	4	0.0039805	0.0956	7.46
contaminant_GR78_YEAST	682	1	74404.3	9	13	1	0.0036166	0.0674	13.988	78 KD GLUCOSE REGULATED PROTEIN HOMOLOG PRECURSOR (GRP 78) (IMMUNOGLOBULIN...
contaminant_BASI_MOUSE	273	2	29638	2	5	5	0.003475	0.0659	7.711	BASIGIN PRECURSOR (BASIC IMMUNOGLOBULIN SUPERFAMILY) (MEMBRANE...
contaminant_GR78_MAIZE	467	0	51639.4	4	8	0	0.0032503	0.0364	9.16	IMMUNOGLOBULIN BINDING PROTEIN HOMOLOG B70 (HEAT SHOCK PROTEIN...
contaminant_KERATIN11	424	1	48438.9	3	7	1	0.0031324	0.0259	5.78
contaminant_GR78_PLAFA	279	0	30620.8	2	4	0	0.0027202	0.0323	3.617	78 KD GLUCOSE REGULATED PROTEIN HOMOLOG (GRP 78) (IMMUNOGLOBULIN...
contaminant_GR71_TOBAC	290	0	31994.1	2	4	0	0.002617	0.031	3.617	78 KD GLUCOSE REGULATED PROTEIN HOMOLOG 1 (GRP 78-1) (IMMUNOGLOBULIN...
contaminant_GR72_TOBAC	292	0	32222.2	2	4	0	0.0025991	0.0308	3.617	78 KD GLUCOSE REGULATED PROTEIN HOMOLOG 2 (GRP 78-2) (IMMUNOGLOBULIN...
contaminant_GR78_TOBAC	293	0	32304.3	2	4	0	0.0025902	0.0307	3.617	78 KD GLUCOSE REGULATED PROTEIN HOMOLOG 8 (GRP 78-8) (IMMUNOGLOBULIN...
contaminant_INT-STD4	259	2	28942.7	2	3	3	0.0021977	0.1313	4.869	CAH-II
contaminant_GR78_PLAFO	655	0	72713.2	4	6	0	0.001738	0.0244	5.351	78 KD GLUCOSE REGULATED PROTEIN HOMOLOG PRECURSOR (GRP 78) (IMMUNOGLOBULIN...
contaminant_GR78_KLULA	679	1	74383.9	5	6	1	0.0016766	0.0368	8.03	78 KD GLUCOSE REGULATED PROTEIN HOMOLOG PRECURSOR (GRP 78) (IMMUNOGLOBULIN...
contaminant_UBIQUITIN02	1058	4	117697	4	4	4	0.0007173	0.0397	5.91
contaminant_UBIQUITIN11	1118	2	127426	2	3	3	0.0005091	0.0143	2.589

## Sheet: Blank#2(F9-F10)
Locus	Length	#Unique Pep	MolWt	SeqCount	SC	SC Unique	NSAF	Coverage	Ptn Score	Description
contaminant_KERATIN05	471	2	51481.4	2	12	12	0.275903	0.0786	-0.354
contaminant_CEBG_MOUSE	150	0	16371.6	1	3	0	0.216584	0.08	-0.137	CCAAT/ENHANCER BINDING PROTEIN GAMMA (C/EBP GAMMA) (IMMUNOGLOBULIN...
contaminant_A36673	218	0	23289.2	1	3	0	0.149026	0.055	-0.137	immunoglobulin enhancer-binding protein 1 - mouse (fragment)
contaminant_UBIQUITIN02	1058	1	117697	1	6	6	0.0614132	0.0208	-0.046
contaminant_KERATIN21	357	0	39176.6	2	2	0	0.0606678	0.0952	-0.274
contaminant_INT-STD1	607	3	69207.4	3	3	3	0.0535216	0.0395	-0.037	BSA
contaminant_UBIQUITIN09	223	1	24790.4	1	1	1	0.0485614	0.0314	-0.528
contaminant_KERATIN18	562	0	59767.2	2	2	0	0.0385381	0.0605	-0.274
contaminant_KERATIN14	638	1	65812.1	1	2	2	0.0339473	0.0157	-0.261
contaminant_IGA3_HAEIN	1545	1	170506	1	4	4	0.0280368	0.0039	-0.473	IMMUNOGLOBULIN A1 PROTEASE PRECURSOR (EC 3.4.21.72) (IGA1 PROTEASE)....
contaminant_KERATIN08	469	1	50449.7	1	1	1	0.02309	0.0789	-0.153
contaminant_UBIQUITIN03	1011	1	111632	1	1	1	0.0107114	0.0089	-0.2

## Sheet: pE1D2+pcTPANS1(F9-F10)
Locus	Length	#Unique Pep	MolWt	SeqCount	SC	SC Unique	NSAF	Coverage	Ptn Score	Description
TPA_NS1_377aa_DENV2	377	66	42524.9	66	484	484	0.183826	0.7984	168.491
contaminant_INT-STD1	607	94	69207.4	94	490	490	0.115587	0.7463	233.728	BSA
contaminant_UBIQUITIN08	76	9	8541.6	9	53	53	0.0998541	0.7763	19.336
contaminant_KERATIN03	593	50	59464.9	62	384	336	0.0927214	0.6155	177.247
contaminant_KERATIN13	643	47	65436.5	62	295	223	0.0656923	0.5179	158.697
contaminant_KERATIN22	645	60	65807.4	76	254	186	0.0563868	0.8636	196.079
contaminant_KERATIN21	357	3	39176.6	31	101	3	0.0405095	0.521	70.99
contaminant_KERATIN17	590	25	62405.1	49	136	43	0.0330058	0.5119	104.923
contaminant_KERATIN05	471	10	51481.4	34	85	17	0.0258405	0.5372	71.023
TPA_E80_DENV2	425	31	46880.6	31	71	71	0.0239206	0.6494	80.262
contaminant_KERATIN02	622	40	61931.8	42	100	96	0.0230204	0.6576	113.827
contaminant_KERATIN08	469	9	50449.7	25	72	19	0.0219818	0.3539	49.896
contaminant_KERATIN18	562	7	59767.2	33	82	11	0.020892	0.4217	77.631
contaminant_KERATIN20	483	2	53697.1	16	63	2	0.0186766	0.0952	25.702
contaminant_KERATIN12	431	5	47927	22	47	7	0.0156144	0.3387	40.38
contaminant_GR78_RAT	654	1	72284.4	29	60	1	0.0131364	0.4343	73.342	78 KD GLUCOSE REGULATED PROTEIN PRECURSOR (GRP 78) (IMMUNOGLOBULIN...
contaminant_GR78_MESAU	654	0	72316.4	28	59	0	0.0129175	0.4343	73.376	78 KD GLUCOSE REGULATED PROTEIN PRECURSOR (GRP 78) (IMMUNOGLOBULIN...
contaminant_GR78_MOUSE	655	0	72358.5	28	59	0	0.0128978	0.4336	73.376	78 KD GLUCOSE REGULATED PROTEIN PRECURSOR (GRP 78) (IMMUNOGLOBULIN...
contaminant_GR78_HUMAN	653	0	72053.2	27	58	0	0.012718	0.4074	70.018	78 KD GLUCOSE REGULATED PROTEIN PRECURSOR (GRP 78) (IMMUNOGLOBULIN...
contaminant_KERATIN04	458	2	49595.4	10	32	2	0.0100043	0.131	19.42
contaminant_KERATIN07	473	1	50864.8	12	33	1	0.0099898	0.1649	23.476
contaminant_KERATIN06	456	0	49119	12	31	0	0.0097342	0.1491	22.953
contaminant_KERATIN10	400	2	44061.1	12	24	2	0.0085912	0.14	15.456
contaminant_GR78_PIG	200	0	21677.4	6	11	0	0.0078753	0.34	13.735	78 KD GLUCOSE REGULATED PROTEIN (GRP 78) (IMMUNOGLOBULIN HEAVY...
contaminant_KERATIN14	638	1	65812.1	13	34	1	0.0076307	0.0846	22.963
contaminant_KERATIN15	629	2	64453.6	14	32	2	0.0072846	0.089	22.467
contaminant_KERATIN19	468	2	51154.2	9	23	2	0.007037	0.0962	14.226
contaminant_KERATIN16	534	0	57211.9	7	21	0	0.0056309	0.0824	13.106
contaminant_BASI_MOUSE	273	3	29638	3	10	10	0.0052449	0.0659	9.048	BASIGIN PRECURSOR (BASIC IMMUNOGLOBULIN SUPERFAMILY) (MEMBRANE...
contaminant_INT-STD2	385	6	42704.5	6	11	11	0.0040911	0.1792	12.271	OVAL
contaminant_GR78_SCHPO	663	2	73018.3	6	17	6	0.0036715	0.0694	10.554	78 KD GLUCOSE REGULATED PROTEIN HOMOLOG PRECURSOR (GRP 78) (IMMUNOGLOBULIN...
contaminant_KERATIN11	424	0	48438.9	3	9	0	0.0030393	0.0425	7.821
contaminant_GR78_YEAST	682	1	74404.3	8	14	1	0.0029393	0.0836	15.722	78 KD GLUCOSE REGULATED PROTEIN HOMOLOG PRECURSOR (GRP 78) (IMMUNOGLOBULIN...
contaminant_GR78_LYCES	666	0	73171.8	5	13	0	0.0027949	0.0556	11.63	78 KD GLUCOSE REGULATED PROTEIN HOMOLOG PRECURSOR (GRP 78) (IMMUNOGLOBULIN...
contaminant_INT-STD4	259	4	28942.7	4	5	5	0.0027642	0.251	9.802	CAH-II
contaminant_GR78_MAIZE	467	2	51639.4	4	9	2	0.0027595	0.0921	7.761	IMMUNOGLOBULIN BINDING PROTEIN HOMOLOG B70 (HEAT SHOCK PROTEIN...
contaminant_GR73_TOBAC	168	0	18809.2	2	2	0	0.0017046	0.0536	2.13	78 KD GLUCOSE REGULATED PROTEIN HOMOLOG 3 (GRP 78-3) (IMMUNOGLOBULIN...
contaminant_NRL_1MCOH	428	3	46804.8	3	4	4	0.0013382	0.0514	3.098	Immunoglobulin g1 (igg1) (mcg) with a hinge deletion, chain H...
contaminant_GR78_PLAFA	279	0	30620.8	2	2	0	0.0010264	0.0323	2.13	78 KD GLUCOSE REGULATED PROTEIN HOMOLOG (GRP 78) (IMMUNOGLOBULIN...
contaminant_GR71_TOBAC	290	0	31994.1	2	2	0	0.0009875	0.031	2.13	78 KD GLUCOSE REGULATED PROTEIN HOMOLOG 1 (GRP 78-1) (IMMUNOGLOBULIN...
contaminant_GR72_TOBAC	292	0	32222.2	2	2	0	0.0009807	0.0308	2.13	78 KD GLUCOSE REGULATED PROTEIN HOMOLOG 2 (GRP 78-2) (IMMUNOGLOBULIN...
contaminant_GR78_TOBAC	293	0	32304.3	2	2	0	0.0009774	0.0307	2.13	78 KD GLUCOSE REGULATED PROTEIN HOMOLOG 8 (GRP 78-8) (IMMUNOGLOBULIN...
contaminant_UBIQUITIN02	1058	6	117697	6	7	7	0.0009474	0.0633	11.805
contaminant_GR78_KLULA	679	0	74383.9	2	4	0	0.0008435	0.0265	6.705	78 KD GLUCOSE REGULATED PROTEIN HOMOLOG PRECURSOR (GRP 78) (IMMUNOGLOBULIN...
contaminant_GR78_PLAFO	655	1	72713.2	3	3	1	0.0006558	0.0137	2.365	78 KD GLUCOSE REGULATED PROTEIN HOMOLOG PRECURSOR (GRP 78) (IMMUNOGLOBULIN...
contaminant_UBIQUITIN11	1118	2	127426	2	2	2	0.0002561	0.0089	2.481

## Sheet: Blank#2(F11-F12)
Locus	Length	#Unique Pep	MolWt	SeqCount	SC	SC Unique	NSAF	Coverage	Ptn Score	Description
contaminant_KERATIN05	471	2	51481.4	2	19	19	0.418173	0.0786	-0.468
contaminant_CEBG_MOUSE	150	0	16371.6	1	2	0	0.138217	0.08	-0.178	CCAAT/ENHANCER BINDING PROTEIN GAMMA (C/EBP GAMMA) (IMMUNOGLOBULIN...
contaminant_A36673	218	0	23289.2	1	2	0	0.0951036	0.055	-0.178	immunoglobulin enhancer-binding protein 1 - mouse (fragment)
contaminant_UBIQUITIN02	1058	1	117697	1	6	6	0.0587881	0.0208	-0.025
contaminant_INT-STD1	607	2	69207.4	2	2	2	0.0341558	0.0247	0.089	BSA
contaminant_KERATIN22	645	1	65807.4	1	2	2	0.0321436	0.0419	-0.021
contaminant_KERATIN21	357	0	39176.6	1	1	0	0.0290372	0.0308	-0.31
contaminant_SPH_STRPY	376	1	42457.2	1	1	1	0.0275699	0.0266	-0.349	IMMUNOGLOBULIN G BINDING PROTEIN H PRECURSOR (PROTEIN H). - STREPTOCOCCUS...
contaminant_KERATIN12	431	1	47927	1	1	1	0.0240517	0.116	-0.186
contaminant_KERATIN04	458	1	49595.4	1	1	1	0.0226338	0.1092	-0.094
contaminant_IGA4_HAEIN	1849	1	202817	1	4	4	0.0224257	0.027	-0.183	IMMUNOGLOBULIN A1 PROTEASE PRECURSOR (EC 3.4.21.72) (IGA1 PROTEASE)....
contaminant_KERATIN18	562	0	59767.2	1	1	0	0.0184454	0.0196	-0.31
contaminant_I50731	577	1	63470.4	1	1	1	0.0179659	0.0589	-0.096	immunoglobulin heavy chain - nurse shark
contaminant_KERATIN15	629	1	64453.6	1	1	1	0.0164806	0.0795	-0.277
contaminant_KERATIN13	643	1	65436.5	1	1	1	0.0161218	0.0575	-0.207
contaminant_GR78_KLULA	679	1	74383.9	1	1	1	0.015267	0.0206	-0.14	78 KD GLUCOSE REGULATED PROTEIN HOMOLOG PRECURSOR (GRP 78) (IMMUNOGLOBULIN...
contaminant_IGA3_HAEIN	1545	1	170506	1	2	2	0.0134192	0.0039	-0.492	IMMUNOGLOBULIN A1 PROTEASE PRECURSOR (EC 3.4.21.72) (IGA1 PROTEASE)....

## Sheet: pNS1ED2(F11-F12)
Locus	Length	#Unique Pep	MolWt	SeqCount	SC	SC Unique	NSAF	Coverage	Ptn Score	Description
contaminant_INT-STD1	607	164	69207.4	164	1189	1189	0.373003	0.8353	438.488	BSA
contaminant_UBIQUITIN08	76	8	8541.6	8	44	44	0.110245	0.7763	16.335
contaminant_KERATIN03	593	52	59464.9	60	188	169	0.0603701	0.7066	165.811
contaminant_KERATIN13	643	45	65436.5	55	175	136	0.0518258	0.5039	142.533
contaminant_KERATIN22	645	37	65807.4	49	150	110	0.0442844	0.7318	131.427
contaminant_KERATIN02	622	40	61931.8	41	112	111	0.0342884	0.6431	129.7
TPA_NS1_377aa_DENV2	377	25	42524.9	25	58	58	0.0292958	0.5517	53.17
TPA_E80_DENV2	425	30	46880.6	30	62	62	0.0277793	0.6094	80.377
contaminant_KERATIN21	357	0	39176.6	16	46	0	0.0245363	0.2745	33.322
contaminant_KERATIN17	590	13	62405.1	29	64	15	0.020656	0.322	57.285
contaminant_GR78_RAT	654	0	72284.4	26	59	0	0.0171788	0.3991	63.876	78 KD GLUCOSE REGULATED PROTEIN PRECURSOR (GRP 78) (IMMUNOGLOBULIN...
contaminant_GR78_MESAU	654	0	72316.4	26	59	0	0.0171788	0.3991	63.876	78 KD GLUCOSE REGULATED PROTEIN PRECURSOR (GRP 78) (IMMUNOGLOBULIN...
contaminant_GR78_MOUSE	655	0	72358.5	26	59	0	0.0171526	0.3985	63.876	78 KD GLUCOSE REGULATED PROTEIN PRECURSOR (GRP 78) (IMMUNOGLOBULIN...
contaminant_GR78_HUMAN	653	0	72053.2	25	55	0	0.0160387	0.3721	60.764	78 KD GLUCOSE REGULATED PROTEIN PRECURSOR (GRP 78) (IMMUNOGLOBULIN...
contaminant_KERATIN20	483	0	53697.1	10	38	0	0.0149815	0.1077	22.491
contaminant_KERATIN05	471	3	51481.4	19	33	5	0.0133417	0.3461	42.69
contaminant_GR78_PIG	200	0	21677.4	5	13	0	0.0123775	0.31	11.521	78 KD GLUCOSE REGULATED PROTEIN (GRP 78) (IMMUNOGLOBULIN HEAVY...
contaminant_KERATIN18	562	3	59767.2	19	36	3	0.0121979	0.2669	36.449
contaminant_KERATIN08	469	1	50449.7	14	24	1	0.0097445	0.2004	28.556
contaminant_KERATIN12	431	2	47927	12	19	4	0.0083945	0.2111	22.143
contaminant_KERATIN14	638	2	65812.1	11	26	2	0.0077602	0.0674	16.954
contaminant_KERATIN15	629	2	64453.6	9	22	2	0.0066603	0.0636	15.266
contaminant_KERATIN19	468	0	51154.2	6	16	0	0.0065102	0.0897	11.741
contaminant_KERATIN16	534	2	57211.9	7	16	3	0.0057056	0.0637	8.576
contaminant_KERATIN07	473	1	50864.8	9	12	1	0.004831	0.1649	19.54
contaminant_KERATIN06	456	0	49119	8	11	0	0.0045935	0.1053	14.555
contaminant_INT-STD2	385	8	42704.5	8	9	9	0.0044514	0.2364	15.995	OVAL
contaminant_GR78_SCHPO	663	1	73018.3	5	15	5	0.0043082	0.0588	9.346	78 KD GLUCOSE REGULATED PROTEIN HOMOLOG PRECURSOR (GRP 78) (IMMUNOGLOBULIN...
contaminant_BASI_MOUSE	273	2	29638	2	6	6	0.0041851	0.0659	8.298	BASIGIN PRECURSOR (BASIC IMMUNOGLOBULIN SUPERFAMILY) (MEMBRANE...
contaminant_KERATIN04	458	0	49595.4	6	10	0	0.0041577	0.0764	13.071
contaminant_GR78_LYCES	666	2	73171.8	7	14	2	0.0040029	0.0556	13.262	78 KD GLUCOSE REGULATED PROTEIN HOMOLOG PRECURSOR (GRP 78) (IMMUNOGLOBULIN...
contaminant_KERATIN10	400	1	44061.1	6	8	1	0.0038085	0.1025	10.685
contaminant_GR78_YEAST	682	1	74404.3	7	13	2	0.0036298	0.0718	12.727	78 KD GLUCOSE REGULATED PROTEIN HOMOLOG PRECURSOR (GRP 78) (IMMUNOGLOBULIN...
contaminant_GR78_MAIZE	467	2	51639.4	4	8	2	0.0032621	0.0749	7.859	IMMUNOGLOBULIN BINDING PROTEIN HOMOLOG B70 (HEAT SHOCK PROTEIN...
contaminant_GR78_TOBAC	293	1	32304.3	3	4	2	0.0025996	0.0307	3.831	78 KD GLUCOSE REGULATED PROTEIN HOMOLOG 8 (GRP 78-8) (IMMUNOGLOBULIN...
contaminant_GR73_TOBAC	168	0	18809.2	2	2	0	0.0022669	0.0536	3.578	78 KD GLUCOSE REGULATED PROTEIN HOMOLOG 3 (GRP 78-3) (IMMUNOGLOBULIN...
contaminant_KERATIN09	429	3	47879.5	4	5	3	0.0022194	0.0326	3.049
contaminant_GR78_PLAFA	279	0	30620.8	3	3	0	0.0020476	0.0717	4.922	78 KD GLUCOSE REGULATED PROTEIN HOMOLOG (GRP 78) (IMMUNOGLOBULIN...
contaminant_INT-STD4	259	2	28942.7	2	2	2	0.0014704	0.1158	4.89	CAH-II
contaminant_KERATIN11	424	0	48438.9	2	3	0	0.0013473	0.0259	5.258
contaminant_GR71_TOBAC	290	0	31994.1	2	2	0	0.0013133	0.031	3.578	78 KD GLUCOSE REGULATED PROTEIN HOMOLOG 1 (GRP 78-1) (IMMUNOGLOBULIN...
contaminant_GR72_TOBAC	292	0	32222.2	2	2	0	0.0013043	0.0308	3.578	78 KD GLUCOSE REGULATED PROTEIN HOMOLOG 2 (GRP 78-2) (IMMUNOGLOBULIN...
contaminant_GR78_KLULA	679	1	74383.9	2	4	1	0.0011218	0.0368	5.283	78 KD GLUCOSE REGULATED PROTEIN HOMOLOG PRECURSOR (GRP 78) (IMMUNOGLOBULIN...
contaminant_GR78_PLAFO	655	0	72713.2	3	3	0	0.0008722	0.0305	4.922	78 KD GLUCOSE REGULATED PROTEIN HOMOLOG PRECURSOR (GRP 78) (IMMUNOGLOBULIN...
contaminant_UBIQUITIN02	1058	2	117697	2	2	2	0.00036	0.0198	4.206
contaminant_UBIQUITIN11	1118	2	127426	2	2	2	0.0003406	0.0089	2.427
